# Supplementary material for: Metabolomics Analysis of Mesenchymal Stem Cell (MSC) Therapy in a Phase I Clinical Trial of Septic Shock: An Exploratory Study
Source: Metabolites. 2023 Nov 10;13(11):1142. doi: 10.3390/metabo13111142 (PMC10673547; doi:10.3390/metabo13111142)
Supplement: Supplementary file 1 [file metabolites-13-01142-s001.zip]

Archive with 1 entries (1 files):
- metabolites-2671784-supplementary.pdf
